# Supplementary material for: Comprehensive analysis of lncRNAs and mRNAs in skeletal muscle of rainbow trout (Oncorhynchus mykiss) exposed to estradiol
Source: Sci Rep. 2017 Sep 18;7:11780. doi: 10.1038/s41598-017-12136-6 (PMC5603547; doi:10.1038/s41598-017-12136-6)
Supplement: Supplementary file 2 — Supplementary Table S1 [file 41598_2017_12136_MOESM2_ESM.xls]

## Sheet: Sheet1
Manuscript Title: Comprehensive analysis of lncRNAs and mRNAs in skeletal muscle of rainbow trout (Oncorhynchus mykiss) exposed to estradiol
Authors: Jian Wang, Prasanthi P. Koganti, Jianbo Yao, Shuo Wei and Beth Cleveland
Comprehensive analysis of lncRNAs and mRNAs in skeletal muscle of rainbow trout (Oncorhynchus mykiss) exposed to estradiol
Supplementary Table S1 Differential expression genes at 24 hours after exposed to estradiol. 479(226 lncRNA and 253 mRNA) differentially expressed genes were obtained from pairwise comparison between control and treatment at 24 hours after exposed to estradiol.
24 Hours
Gene_ID	Genome_loci	Symbol	logFC	logCPM	P-value	FDR
TRINITY_DN107277_c0_g1	chrUn_Sex:18402019-18402429	SLC25A5	-1.43592	3.39654	0.000548151	4.35e-51
TRINITY_DN47127_c0_g1	chrUn:37426747-37427465	Lnc-OM9896	1.29765	1.24483	0.00076691	1.28e-47
TRINITY_DN57010_c0_g1	chrUn_22:21635590-21637223	TTN	-1.26609	1.878	0.000762369	5.65e-33
TRINITY_DN56247_c7_g1	chr_12:3201277-3210186	JADE2	1.47663	3.06012	0.000760137	3.87e-29
TRINITY_DN62808_c1_g3	chrUn:563691415-563704304	PACS2	2.14707	1.38558	0.000754753	1.27e-14
TRINITY_DN56242_c6_g2	chrUn:1018727358-1018728225	PDLIM7	-1.23025	2.04216	0.000743743	1.01e-12
TRINITY_DN61494_c2_g1	chrUn_17:6445331-6446316	Lnc-OM9894	1.29708	1.5846	0.000744455	4.75e-12
TRINITY_DN61993_c9_g4	chrUn:820762958-820763250	Lnc-OM9895	1.41309	1.39697	0.000746371	3.18e-11
TRINITY_DN63712_c2_g6	chr_10:2219038-2220975	UCP2	1.10659	5.36373	0.000745878	9.55e-10
TRINITY_DN61135_c0_g2	chrUn:309012740-309015698	UNA	1.96378	-0.272448	0.000715821	4.34e-09
TRINITY_DN54511_c0_g1	chrUn:1100278609-1100286639	AADAC	-1.35758	1.21574	0.000711766	7.85e-09
TRINITY_DN54036_c0_g2	chrUn:779629371-779630316	Lnc-OM9893	-1.34842	0.943271	0.000690924	1.03e-08
TRINITY_DN48565_c0_g1	chrUn:276068387-276069682	SESN2	-1.93978	0.521798	0.000685381	2.02e-08
TRINITY_DN57318_c7_g1	chrUn:1093264670-1093265767	Lnc-OM9891	-2.01753	3.62863	0.00068685	3.67e-08
TRINITY_DN63148_c7_g9	chrUn_4:34801358-34802345	Lnc-OM9892	-1.16452	1.77152	0.000687889	4.48e-08
TRINITY_DN54943_c1_g1	chrUn:8842618-8844956	KANK1	1.11544	2.43051	0.000680791	7.47e-08
TRINITY_DN55459_c15_g1	chrUn:1040046684-1040049324	Lnc-OM9890	-1.51724	2.30829	0.000678999	1.1e-07
TRINITY_DN56634_c1_g1	chrUn:938272840-938352894	AK1	-1.01378	2.50542	0.00067997	1.87e-07
TRINITY_DN60797_c5_g6	chrUn:494113512-494115626	Lnc-OM9889	-1.09432	3.3603	0.000676597	2.98e-07
TRINITY_DN56981_c0_g1	chrUn_27:4077298-4080339	Lnc-OM9888	1.27629	1.98868	0.000667423	9.41e-07
TRINITY_DN59056_c0_g1	chrUn:1003233395-1003242507	SLC1	-1.17984	2.57551	0.000663977	1.04e-06
TRINITY_DN59566_c0_g5	chrUn:1001292353-1001292998	CEBPG	1.20875	1.68052	0.000663814	1.07e-06
TRINITY_DN59603_c2_g1	chrUn:201999978-202000737	Lnc-OM9887	-1.52895	1.89686	0.000667084	1.58e-06
TRINITY_DN62305_c4_g1	chr_2:1802382-1802920	UNA	1.92384	3.27622	0.000666837	1.9e-06
TRINITY_DN57785_c0_g3	chrUn:823402982-823403514	Lnc-OM9886	-1.17591	3.88828	0.000657273	2.39e-06
TRINITY_DN61487_c6_g1	chrUn:932802746-932803075	GTF3C1	1.34448	2.47356	0.000648772	2.63e-06
TRINITY_DN63067_c0_g1	chrUn_9:25504824-25536835	MITF	1.24332	4.28775	0.00064955	2.71e-06
TRINITY_DN59711_c0_g6	chrUn:327770933-327771748	Lnc-OM9885	-1.57004	1.61054	0.000632248	4.37e-06
TRINITY_DN5134_c0_g1	chrUn_22:10894657-10897208	Lnc-OM9884	1.97507	-0.331236	0.00062997	4.89e-06
TRINITY_DN42522_c0_g1	chrUn_20:26077617-26082974	Lnc-OM9883	-1.16824	2.02489	0.000624988	6.44e-06
TRINITY_DN54520_c0_g1	chrUn:1025660290-1025662010	QIL1	-0.988368	4.35185	0.000624352	8.19e-06
TRINITY_DN57396_c9_g8	chrUn:652932405-652932652	GPI	-1.40097	0.807454	0.000622607	1.1e-05
TRINITY_DN58224_c5_g1	chrUn_14:14569262-14570812	Lnc-OM9882	1.36542	2.22395	0.000622651	1.3e-05
TRINITY_DN59148_c0_g2	chrUn:162929728-162937286	PCK	-1.74148	-0.0248365	0.000618315	1.84e-05
TRINITY_DN55879_c11_g11	chrUn:1063108804-1063109558	Lnc-OM9881	1.05187	2.13235	0.000616579	1.91e-05
TRINITY_DN59711_c0_g8	chrUn:715311015-715311522	SLC57A	-1.28014	3.41107	0.000612363	2.1e-05
TRINITY_DN63224_c1_g1	chrUn:404715557-404715826	Lnc-OM9880	-2.10238	1.58492	0.000602953	2.17e-05
TRINITY_DN60546_c1_g1	chrUn:1035033663-1035034312	Lnc-OM9879	-1.26558	3.05692	0.000601503	2.32e-05
TRINITY_DN36500_c0_g1	chrUn_2:27306007-27306041	IPR000533	-1.70046	3.37043	0.00059599	2.33e-05
TRINITY_DN54478_c0_g1	chrUn:431426227-431426735	Linc-OM3273	-1.99525	1.87114	0.000598054	2.62e-05
TRINITY_DN61931_c7_g4	chrUn_5:11048576-11048672	MYL2	-1.52735	7.77856	0.000597086	2.62e-05
TRINITY_DN58020_c5_g1	chrUn_20:434592-603818	Lnc-OM9878	1.25147	1.48045	0.000591583	3.38e-05
TRINITY_DN58884_c5_g1	chrUn_5:1264038-1268095	TPM1	-1.52126	6.82054	0.000591267	3.89e-05
TRINITY_DN60606_c0_g3	chrUn:1003866880-1003867257	DEPTOR	1.40966	3.93321	0.000592495	3.89e-05
TRINITY_DN60302_c3_g3	chrUn_15:1557529-1559866	MYH7	-2.66484	4.12264	0.000580942	4.08e-05
TRINITY_DN49656_c0_g1	chrUn_8:47264935-47266858	Lnc-OM9876	1.2369	5.6923	0.000560501	4.08e-05
TRINITY_DN57328_c2_g9	chrUn_4:661857-663742	Lnc-OM9877	-1.29159	3.62253	0.000561067	4.13e-05
TRINITY_DN60652_c0_g1	chrUn_3:11153935-11153983	PLEC	-1.14138	1.96332	0.000558775	5e-05
TRINITY_DN50981_c0_g1	chrUn:319947393-319948613	Lnc-OM9875	-1.67233	0.559587	0.000553885	5.58e-05
TRINITY_DN56889_c0_g1	chrUn:370056249-370057314	Lnc-OM9874	-1.25745	2.92678	0.000553267	6.2e-05
TRINITY_DN54279_c2_g1	chrUn_10:31915970-31917208	ACTN3	-1.90844	3.10196	0.000550817	6.51e-05
TRINITY_DN63727_c4_g6	chrUn_9:27995618-27996555	Lnc-OM9873	1.41718	1.63448	0.000548651	7.17e-05
TRINITY_DN59419_c1_g1	chr_3:1656634-1658549	ALDH	0.988908	5.9962	0.000542961	7.79e-05
TRINITY_DN64590_c0_g1	chrUn:597456666-597457821	Lnc-OM9872	-1.2279	1.51327	0.000540235	9.15e-05
TRINITY_DN63753_c0_g2	chrUn:988560605-988561762	Lnc-OM9871	-1.35734	3.82052	0.000538832	9.31e-05
TRINITY_DN60100_c3_g4	chrUn:1023472973-1023477499	TNNI	-2.00361	5.15777	0.000536388	9.75e-05
TRINITY_DN61485_c2_g2	chrUn:875615989-875616935	Lnc-OM9871	1.26771	2.73217	0.000526847	9.91e-05
TRINITY_DN62972_c0_g3	chrUn_2:32644687-32645311	Lnc-OM9870	-1.52723	0.904976	0.000525258	0.000115955
TRINITY_DN63524_c5_g5	chrUn_6:31240934-31250463	OSBP2	-1.26842	4.51444	0.000521416	0.00014979
TRINITY_DN62973_c3_g2	chrUn_20:4684397-4684435	MLIP	1.0384	4.79915	0.000516111	0.00014979
TRINITY_DN60946_c1_g6	chrUn:530152663-530154783	Neb	-2.62232	-0.0938981	0.000514568	0.000156274
TRINITY_DN53586_c0_g1	chrUn_7:6823944-6826279	Lnc-OM9868	1.30287	2.65752	0.000512495	0.000156274
TRINITY_DN64401_c1_g1		Lnc-OM9869	1.02648	5.58831	0.000513175	0.000204523
TRINITY_DN57558_c4_g3	chrUn:29020398-29024059	Lnc-OM9867	-1.84678	1.44079	0.000507291	0.000204523
TRINITY_DN63668_c4_g3	chrUn:604983391-604983718	LOC101157772	1.22726	4.72569	0.000506488	0.00020727
TRINITY_DN63930_c4_g1	chrUn:1012482408-1012482850	Lnc-OM9866	-1.51089	0.334309	0.000501675	0.000209492
TRINITY_DN39362_c0_g1	chrUn:1045580163-1045581040	Lnc-OM9865	-1.59724	0.647152	0.000490616	0.000209492
TRINITY_DN48914_c0_g3	chrUn:819538455-819538753	Lnc-OM9864	3.49534	-0.184516	0.000489305	0.000233112
TRINITY_DN64124_c1_g1	chrUn:593998051-593998767	Lnc-OM9863	0.978059	3.93694	0.000489086	0.000272453
TRINITY_DN61198_c5_g2	chrUn_8:4395487-4417017	Tesk2	1.10932	3.33721	0.000483963	0.000324226
TRINITY_DN61399_c3_g1	chrUn:850587840-850588841	Linc-OM206	-1.26345	1.01309	0.000483876	0.000324226
TRINITY_DN40050_c0_g1	chrUn:879048796-879050053	Lnc-OM9862	-1.49783	0.540835	0.000478252	0.000324226
TRINITY_DN62963_c2_g4	chrUn:499710789-499711699	CBS	0.98272	4.94089	0.000478962	0.000340728
TRINITY_DN31622_c0_g1	chrUn_22:21679133-21679398	TTN	-2.09387	-0.183646	0.000471178	0.00035235
TRINITY_DN52765_c1_g1	chrUn:153869085-153872928	Lnc-OM9860	-1.78875	0.754728	0.000465816	0.000366185
TRINITY_DN54010_c0_g1	chrUn:3315437-3316273	Lnc-OM9861	1.56103	0.85197	0.000473483	0.000366185
TRINITY_DN58826_c1_g1	chrUn:342218685-342219186	Linc-OM7282	-1.43936	1.62268	0.000468837	0.000366667
TRINITY_DN60295_c0_g1	chrUn:683421581-683424020	ERVK	-1.46117	1.24133	0.000472532	0.000437041
TRINITY_DN62167_c2_g1	chrUn:236913206-236913801	Lnc-OM9897	-1.23929	1.14005	0.000472233	0.000446424
TRINITY_DN63712_c2_g3	chr_10:2217663-2219062	UCP2	1.16638	3.79751	0.000469088	0.000448502
TRINITY_DN63893_c11_g1	chrUn_4:18131683-18132901	Polyprotein	-1.37525	0.926946	0.000469975	0.000451835
TRINITY_DN64199_c2_g1	chrUn:1087440976-1087441201	WFS	-0.978012	4.47844	0.000467925	0.000464768
TRINITY_DN64226_c4_g2	chrUn:42134337-42135281	Lnc-OM9859	-1.3123	1.25678	0.000454569	0.000464768
TRINITY_DN32746_c0_g1	chrUn_16:33799907-33802305	TNNC1	-1.44324	6.41596	0.00045034	0.000555544
TRINITY_DN55928_c3_g7	chrUn:965177774-965179809	UBE2	1.06737	3.28894	0.000445585	0.000606125
TRINITY_DN59841_c1_g1	chrUn:765423136-765423623	Lnc-OM9858	1.8958	-0.189526	0.000436447	0.000654078
TRINITY_DN36996_c0_g1	chrUn_14:13680959-13683016	Lnc-OM9857	1.49224	0.495296	0.000433866	0.000655707
TRINITY_DN58328_c0_g1	chrUn_4:23032964-23044743	INF2	-1.28611	1.22475	0.000427831	0.000655707
TRINITY_DN62027_c3_g1	chrUn_5:7599986-7600626	OBSCN	-2.57826	0.449703	0.000424967	0.000656783
TRINITY_DN62897_c1_g5	chrUn_20:25807335-25808737	Lnc-OM9856	1.05064	5.71686	0.000422473	0.000660426
TRINITY_DN61439_c5_g1	chrUn_6:33148173-33157310	MAT2A	-1.33826	5.90806	0.000419779	0.000702419
TRINITY_DN56024_c0_g1	chrUn:96919511-96920389	Lnc-OM9855	1.91329	0.0534814	0.0004012	0.000702419
TRINITY_DN57699_c2_g1	chrUn:526703338-526703814	Lnc-OM9854	1.36339	1.32926	0.000399918	0.000703958
TRINITY_DN64686_c2_g1	chrUn:194918968-194933416	TTN	-1.13705	4.96532	0.00039908	0.000703958
TRINITY_DN50620_c0_g1	chrUn:52909898-52910752	Lnc-OM9853	1.61907	1.48848	0.000395701	0.00072385
TRINITY_DN61638_c0_g1	chrUn:577188822-577189657	Lnc-OM9852	-2.74138	-0.458091	0.000392774	0.000865478
TRINITY_DN57813_c8_g2	chrUn_12:23224747-23225435	Lnc-OM9851	-1.37103	1.13267	0.000387077	0.000884438
TRINITY_DN36876_c0_g1	chrUn_22:21663111-21663446	TTN	-1.60757	0.339651	0.000383068	0.000892781
TRINITY_DN56815_c5_g1	chrUn_20:603779-604370	Lnc-OM9850	1.46308	0.835452	0.000379699	0.000929503
TRINITY_DN58310_c0_g2	chrUn:1035707825-1035717148	NECAP1	-1.26139	3.15468	0.000379694	0.000955225
TRINITY_DN59383_c0_g2	chrUn:150229372-150229910	Lnc-OM9849	-1.85376	-0.0969472	0.00037811	0.000994288
TRINITY_DN21196_c0_g1	chrUn_4:34864487-34865864	Lnc-OM9848	-1.93168	0.734604	0.000375072	0.00103781
TRINITY_DN62401_c7_g1	chrUn_14:4550974-4552813	Lnc-OM9847	-2.51602	0.264986	0.000370407	0.00108171
TRINITY_DN62335_c2_g2	chrUn_9:20340586-20344298	MYH7	-1.88842	1.79621	0.000366108	0.00109163
TRINITY_DN55549_c9_g1	chrUn_10:26526929-26557830	RYR1	-1.67381	2.90146	0.000364862	0.00109163
TRINITY_DN57161_c2_g2	chrUn:925131915-925133299	Lnc-OM9846	1.05939	3.12965	0.000363137	0.00110023
TRINITY_DN61776_c1_g1	chrUn_2:5037791-5046510	TY3H	2.4138	-0.125819	0.000362939	0.00110023
TRINITY_DN62429_c3_g1	chrUn:864394663-864395493	ZFP91	-1.40907	2.06764	0.000353866	0.00113523
TRINITY_DN63535_c1_g1	chrUn_15:1562331-1645295	MYH1	-1.52465	5.61246	0.00035363	0.00116108
TRINITY_DN53877_c1_g2	chrUn:486261798-486263316	Lnc-OM9845	-2.77125	-0.427449	0.000351007	0.00118826
TRINITY_DN56495_c0_g2	chrUn_16:13395012-13409626	mss51	-2.59136	2.54342	0.000349433	0.00119651
TRINITY_DN57241_c2_g4	chrUn_Sex:18400135-18401599	SLC25A5	-1.29172	4.47614	0.000349151	0.00120855
TRINITY_DN57399_c0_g5	chrUn:631098472-631098798	RPL10	-3.2745	2.89455	0.000347736	0.00126352
TRINITY_DN62088_c2_g1	chrUn_9:27825737-27827486	Lnc-OM9844	1.78096	0.273246	0.000349879	0.00131733
TRINITY_DN64550_c2_g4	chrUn:363980648-363981677	Lnc-OM9843	-3.07664	1.81628	0.000339416	0.00131733
TRINITY_DN45342_c0_g1	chrUn:875309966-875310811	Lnc-OM9842	1.62281	1.16669	0.000334327	0.00132031
TRINITY_DN61725_c1_g1	chrUn:745634603-745635051	Lnc-OM9841	-2.00319	2.10355	0.000327352	0.00134211
TRINITY_DN34162_c0_g1	chrUn:1039690735-1039691758	Lnc-OM9839	-3.38887	3.64163	0.000325049	0.00135412
TRINITY_DN59510_c2_g1	chrUn_1:36404788-36407397	Lnc-OM9840	-1.53459	3.94582	0.000325837	0.00135412
TRINITY_DN50147_c1_g1	chrUn_21:1762713-1763210	Lnc-OM9838	1.1185	2.35905	0.000321393	0.00136472
TRINITY_DN55042_c2_g2	chrUn:42282317-42282408	SLC4A3	-2.02493	1.61984	0.000321305	0.00139942
TRINITY_DN55678_c5_g2	chrUn_28:1980961-1985464	MYL1	-1.73765	8.37907	0.000318869	0.00139942
TRINITY_DN53156_c1_g2	chrUn_12:42109877-42293514	IGSF9	2.1611	2.42484	0.000309408	0.00142217
TRINITY_DN64659_c5_g3	chrUn:1099976619-1099977143	Cra10TUBA	-1.57896	1.99444	0.000304372	0.00143077
TRINITY_DN64675_c4_g5	chrUn_15:1575118-1670411	MYH7	-1.89348	6.60615	0.000304004	0.00143077
TRINITY_DN56200_c3_g1	chrUn:946724305-946726510	POSTN	-1.06748	3.8838	0.000298111	0.00144644
TRINITY_DN63446_c0_g2	chrUn_7:4337957-4344600	ADAMTS1	-1.37298	2.34089	0.000295471	0.00145255
TRINITY_DN64014_c11_g1	chrUn_13:396525-397900	Lnc-OM9837	-1.21785	2.39344	0.000293635	0.00149225
TRINITY_DN60131_c2_g5	chrUn_23:12273660-12274231	Lnc-OM9836	-3.6623	6.00081	0.000289714	0.00152715
TRINITY_DN55888_c0_g2	chrUn:401994278-401994929	Lnc-OM9835	1.68931	2.06574	0.000288375	0.001625
TRINITY_DN58188_c3_g1	chrUn_9:20327969-20332377	MYH7B	-2.2602	1.35817	0.000286122	0.00184661
TRINITY_DN62661_c2_g1	chrUn_14:2866335-2876001	TCB1	-3.4325	2.78574	0.000287422	0.00192749
TRINITY_DN64261_c0_g1	chrUn:73907610-73907756	ACTN2	-2.30346	1.94201	0.000288559	0.00192749
TRINITY_DN64432_c2_g1	chrUn_9:25298873-25305081	Lnc-OM9834	2.08915	3.11323	0.000283242	0.00193768
TRINITY_DN55706_c1_g3	chrUn_10:30199178-30200025	HydHO_0945	-2.13007	-0.0696467	0.000280731	0.00193768
TRINITY_DN60160_c1_g1	chrUn:108122880-108123710	Lnc-OM9833	-1.31934	1.61042	0.000280155	0.00198548
TRINITY_DN62388_c0_g2	chrUn:684081224-684082802	SLC4A1	-1.52148	1.62941	0.000280597	0.00198548
TRINITY_DN62743_c2_g1	chrUn:437864945-437875078	UNA	1.19721	2.53455	0.000278556	0.00199909
TRINITY_DN53153_c0_g2	chrUn_10:26873277-26874481	ARX	-2.39164	0.216672	0.000276526	0.00202081
TRINITY_DN59109_c0_g4	chrUn_15:25200131-25202524	Lnc-OM9832	-2.203	2.78348	0.00027543	0.00205967
TRINITY_DN62949_c1_g1	chrUn_9:10742775-10771648	PPARGC1A	1.86739	3.53134	0.000275476	0.00214583
TRINITY_DN55363_c4_g1	chrUn_10:28633099-28685587	UBASH3B	-1.2085	1.63733	0.000273229	0.00214583
TRINITY_DN64675_c4_g4	chrUn_15:1555719-1582961	MYH6	-2.24339	4.01733	0.000267444	0.00214583
TRINITY_DN58242_c0_g2	chrUn_29:355102-356059	Lnc-OM9831	1.65944	3.20334	0.000257408	0.00240359
TRINITY_DN34266_c0_g1	chrUn_4:41834482-41856072	ESR1	2.00271	0.682327	0.000254413	0.0025566
TRINITY_DN58261_c9_g2	chrUn:1003583648-1003583730	jockey\pol	-3.48164	0.521837	0.000247864	0.00260428
TRINITY_DN64345_c0_g1	chrUn:1088690495-1088695193	GAG	-1.75645	2.70275	0.000247102	0.00260428
TRINITY_DN53707_c0_g1	chrUn_17:15614439-15642004	ITIH3	-1.58841	0.476084	0.000243579	0.00263991
TRINITY_DN54046_c1_g4	chrUn:311801720-311803969	TOM40	-1.2381	1.71158	0.000243154	0.00264333
TRINITY_DN59560_c2_g2	chrUn:353149384-353150768	Lnc-OM9830	-1.68476	0.774116	0.000242289	0.00264333
TRINITY_DN61396_c6_g5	chrUn_20:592798-594781	Lnc-OM9829	1.17229	4.04746	0.000239508	0.00264333
TRINITY_DN62382_c2_g3	chrUn_5:7628538-7643395	OBSCN	-2.23555	2.40781	0.000242486	0.0026953
TRINITY_DN63409_c4_g2	chrUn:495105367-495107188	SLC25A33	-1.41905	3.74667	0.000242499	0.00279753
TRINITY_DN64401_c1_g2	chrUn:823119907-823119949	FRAS1	1.08437	3.53835	0.000242428	0.00280202
TRINITY_DN62828_c5_g1	chrUn_5:45114650-45115106	Lnc-OM9828	1.36268	3.06347	0.000237172	0.00282948
TRINITY_DN61795_c3_g1	chrUn:1024969418-1024969749	ATG4B	1.21423	5.01191	0.000234894	0.00286271
TRINITY_DN61298_c0_g3	chrUn_4:22176545-22177580	Lnc-OM9827	1.80572	1.35649	0.000234156	0.00288173
TRINITY_DN57820_c4_g2	chrUn:363982315-363989117	C3	-2.82792	2.96275	0.000228636	0.00310248
TRINITY_DN64534_c0_g2	chrUn:84035214-84044837	COL6A6	-1.43828	1.47534	0.000228301	0.00310248
TRINITY_DN38889_c0_g1	chrUn:741025688-741026111	Lnc-OM9826	-1.88794	3.02155	0.000224895	0.00314407
TRINITY_DN61345_c5_g1	chrUn_27:4344094-4364348	SLC43A2	1.386	5.11149	0.000223228	0.00335013
TRINITY_DN39311_c0_g1	chrUn_20:25482962-25483196	Lnc-OM9825	-1.51367	2.37354	0.000220051	0.00361223
TRINITY_DN62668_c0_g1	chrUn_27:4082437-4085431	USP2	1.24576	6.2854	0.000219874	0.0037398
TRINITY_DN63830_c7_g2	chrUn:653295414-653295612	Lnc-OM9824	2.5897	0.4653	0.000218502	0.00383775
TRINITY_DN58681_c3_g5	chrUn_8:46530838-46531598	Lnc-OM9823	-2.60225	2.51215	0.000217761	0.00387352
TRINITY_DN63632_c0_g2	chrUn_27:14292485-14311127	TNFRSF19	-1.67795	1.33969	0.00020859	0.00394131
TRINITY_DN61993_c9_g1	chrUn:820762276-820762818	Lnc-OM9822	1.28427	3.41919	0.000203833	0.00399494
TRINITY_DN42434_c0_g1	chrUn:586445662-586448307	CST	-1.54342	1.22739	0.00020164	0.00466303
TRINITY_DN43826_c0_g1	chrUn:572176796-572180006	MB	-2.35411	5.49675	0.000202057	0.00477591
TRINITY_DN58167_c3_g1	chrUn:455883576-455883935	Lnc-OM9820	-3.19784	0.306464	0.000202207	0.00477591
TRINITY_DN62973_c3_g4	chrUn_20:591144-591693	Lnc-OM9821	1.20977	3.71157	0.000202326	0.00491703
TRINITY_DN60212_c5_g1	chrUn_20:25787251-25807424	EEF2K	1.07944	7.02695	0.000198995	0.00501512
TRINITY_DN56626_c11_g1	chrUn:1046011147-1046011737	Lnc-OM9819	1.60318	1.8538	0.00019794	0.00506699
TRINITY_DN64083_c2_g1	chrUn:748139367-748140583	Lnc-OM9818	-3.21824	0.204356	0.000196762	0.00506699
TRINITY_DN40283_c0_g1	chrUn_3:30688571-30690063	Lnc-OM9817	-2.44082	-0.0280901	0.000193225	0.00516072
TRINITY_DN49796_c1_g1	chrUn:452992039-452993044	Lnc-OM9816	1.43657	0.735164	0.000193077	0.00519242
TRINITY_DN64652_c3_g1	chrUn_16:34183642-34187272	SDHB	1.20583	2.56528	0.000192337	0.00520051
TRINITY_DN59301_c6_g1	chrUn:488850249-488851056	Lnc-OM9815	-1.44309	1.30389	0.000190255	0.00529532
TRINITY_DN54396_c1_g1	chrUn:97439530-97445291	FABP	-2.25423	5.21872	0.000187681	0.00543428
TRINITY_DN58235_c8_g5	chrUn:664506109-664506469	MYH7	1.55142	0.801624	0.000187883	0.00574151
TRINITY_DN58584_c2_g5	chrUn_12:38513745-38515574	HSP30	-1.30798	5.21024	0.000188024	0.0059111
TRINITY_DN58963_c0_g2	chrUn_28:8782567-8787822	TNN	-2.5915	-0.557853	0.000185064	0.00610591
TRINITY_DN61143_c6_g1	chrUn_16:35997525-36000297	FOXP1	1.11503	3.07848	0.000179294	0.00623354
TRINITY_DN61890_c2_g1	chrUn:426241504-426242448	Lnc-OM9814	-1.35908	1.56884	0.000179389	0.00641823
TRINITY_DN61701_c1_g4	chrUn_5:28638997-28658433	LEPR	1.45783	2.58649	0.000176246	0.00641823
TRINITY_DN55216_c1_g1	chrUn:678503451-678505730	MOSC1	-1.11833	2.71535	0.000172036	0.00655081
TRINITY_DN61063_c6_g2	chrUn:302217271-302217327	Lnc-OM9813	4.23732	-0.620582	0.000170776	0.00675941
TRINITY_DN62241_c2_g8	chrUn_1:14900443-14901193	ACTA1	-2.05252	6.48973	0.00017158	0.00677563
TRINITY_DN62779_c2_g3	chrUn:915575641-915577977	PDE4DIP	1.16032	4.38766	0.000172404	0.00687829
TRINITY_DN64590_c0_g2	chrUn:597457797-597458547	Lnc-OM9812	-1.37807	1.0757	0.000170755	0.00732577
TRINITY_DN61433_c0_g3	chrUn_15:25283823-25296570	TNNT	-1.57808	7.56249	0.000169454	0.00744305
TRINITY_DN61333_c5_g1	chrUn:807345816-807346158	KLHDC1	1.40166	1.45781	0.000168823	0.00771642
TRINITY_DN56228_c2_g4	chrUn_5:18304461-18305359	Lnc-OM9811	1.34036	2.02872	0.000167708	0.00778554
TRINITY_DN55717_c1_g3	chrUn_10:16162630-16164211	EGR1	-2.21476	1.42339	0.000166559	0.00792045
TRINITY_DN64211_c1_g2	chrUn_13:6544098-6544954	Lnc-OM9810	-2.27157	3.3692	0.000164043	0.00792045
TRINITY_DN54235_c1_g1		Lnc-OM9809	-2.16767	4.50251	0.000162458	0.00792045
TRINITY_DN53189_c0_g1	chrUn:670941326-670941441	UNA	2.71061	0.162012	0.000160818	0.00801792
TRINITY_DN54358_c0_g2	chrUn:96920395-96925886	UNA	1.69055	0.499276	0.000161298	0.00801792
TRINITY_DN59797_c0_g2	chrUn_28:3672091-3673471	SLC22A23	1.53493	1.41868	0.000161332	0.0081623
TRINITY_DN58167_c4_g2	chrUn_11:29712123-29713469	Lnc-OM9808	1.6776	3.0142	0.000153317	0.00850053
TRINITY_DN63962_c0_g2	chrUn_15:1675501-1676262	MYH7	-1.93739	4.50326	0.000152362	0.00850053
TRINITY_DN62366_c4_g1	chrUn_11:25355774-25356817	Lnc-OM9807	1.6591	3.36632	0.000151801	0.00850053
TRINITY_DN62020_c5_g1	chrUn:1076397822-1076456942	Lnc-OM9806	1.66438	2.56943	0.000149653	0.00850053
TRINITY_DN61439_c1_g1	chrUn_11:48923950-48924626	Lnc-OM9805	-1.65689	1.47762	0.000147494	0.00920715
TRINITY_DN61974_c0_g8	chr_15:2466423-2475483	ESYT2	1.37498	3.21331	0.000140277	0.00946132
TRINITY_DN52738_c0_g1	chrUn:787656112-787656696	Lnc-OM9803	-2.17069	0.194499	0.000138708	0.00964215
TRINITY_DN56675_c3_g1	chrUn:563704772-563705530	Lnc-OM9804	1.52316	2.93983	0.000139426	0.00964215
TRINITY_DN60100_c3_g3	chrUn:1023452566-1023464173	TNNI	-1.74767	4.93529	0.000139077	0.00964215
TRINITY_DN64101_c0_g1	chrUn:824565755-824581495	ADM2	-1.80585	1.81428	0.000137976	0.0097563
TRINITY_DN64660_c3_g4	chrUn_12:7239890-7242430	NFE2L1	1.66514	3.11964	0.00013635	0.0097563
TRINITY_DN61339_c3_g1	chrUn_7:26710351-26713916	PBLD	-1.61366	0.552217	0.000134416	0.0097563
TRINITY_DN62115_c2_g2	chrUn:928754977-928756688	Lnc-OM9802	-1.33699	1.61997	0.000132087	0.0097563
TRINITY_DN61319_c2_g1	chrUn_4:1320860-1324086	Lnc-OM9801	-1.88699	0.613101	0.000131477	0.0097563
TRINITY_DN57498_c4_g1	chrUn_16:680169-680437	Lnc-OM9800	1.78487	2.84716	0.000128834	0.0097563
TRINITY_DN32938_c0_g1	chrUn_6:32957530-32957990	Lnc-OM9799	-1.84893	0.34285	0.000128021	0.0097563
TRINITY_DN60088_c5_g1	chrUn:1058294686-1058296260	Lnc-OM9798	1.12042	5.00255	0.000126971	0.00982865
TRINITY_DN64482_c1_g1	chrUn_8:47266772-47270282	SESN	1.28243	5.87992	0.000127379	0.00990843
TRINITY_DN55827_c0_g1	chrUn_9:14284152-14285594	ACHE	-2.19592	-0.19907	0.000125905	0.00990843
TRINITY_DN53671_c0_g1	chrUn_9:4120138-4129116	PLEKHN1	-1.60511	1.0812	0.000124114	0.00991809
TRINITY_DN50882_c0_g1	chrUn_13:8358505-8381606	CKB	-1.74385	2.59358	0.000122902	0.00991809
TRINITY_DN64112_c0_g2	chrUn_27:2947105-2947766	Lnc-OM9797	1.57444	4.78562	0.000119409	0.0104252
TRINITY_DN62363_c4_g4	chrUn:385099537-385100440	Lnc-OM9796	1.24809	3.8298	0.000118422	0.0105641
TRINITY_DN60161_c3_g4	chrUn_16:5468223-5468715	TUBA	-1.51035	1.91914	0.000117429	0.0105754
TRINITY_DN57728_c0_g1	chrUn:136656287-136657604	Lnc-OM9795	-1.24689	2.60313	0.0001167	0.0106111
TRINITY_DN52146_c2_g3	chrUn:751217042-751219288	VGLL3	-1.62003	0.402071	0.0001127	0.0106111
TRINITY_DN64536_c2_g4	chrUn_14:5201734-5282610	AKAP9	1.32015	4.45883	0.000111642	0.0106111
TRINITY_DN49045_c0_g1	chrUn:925134049-925134618	Lnc-OM9791	1.20995	2.37376	0.000108056	0.0106111
TRINITY_DN55064_c0_g2	chrUn:135612085-135612889	MHC	1.62533	7.13854	0.000109494	0.0106306
TRINITY_DN58211_c0_g2	chrUn:920145188-920146920	Neb	-2.22775	3.43242	0.000110255	0.0107532
TRINITY_DN58480_c10_g1	chrUn_1:23290885-23293903	Lnc-OM9792	1.29547	3.48127	0.00011006	0.0107532
TRINITY_DN60702_c3_g1	chrUn:494067552-494067589	INF2	-1.15486	3.57286	0.000110195	0.0109432
TRINITY_DN61588_c3_g1	chrUn_6:470770-471242	Lnc-OM9794	-1.70871	1.55604	0.000110506	0.0111753
TRINITY_DN62783_c4_g1	chrUn:874823506-874823981	Lnc-OM9793	1.38991	2.58787	0.000110222	0.0115385
TRINITY_DN57732_c0_g2	chrUn:590127973-590128738	Lnc-OM9789	1.76795	4.06522	0.00010484	0.0117844
TRINITY_DN64043_c0_g1	chrUn:332941574-332955349	UACA	1.27707	5.06759	0.000105639	0.0119139
TRINITY_DN64056_c4_g1	chrUn:1020455573-1020456015	Lnc-OM9790	1.68909	0.802987	0.000105512	0.0119674
TRINITY_DN62808_c1_g2	chrUn:683818203-683818344	PACS2	2.35873	2.28651	0.000100392	0.0120378
TRINITY_DN55266_c6_g1	chrUn_16:29486536-29508817	DCAKD	1.13711	4.63073	9.83e-05	0.0120378
TRINITY_DN57241_c1_g3	chrUn_14:21743237-21743601	Lnc-OM9787	-2.08182	3.99023	9.25e-05	0.0120378
TRINITY_DN59829_c0_g6	chrUn_24:6049467-6050208	AHNAK	1.49213	1.76698	9.4e-05	0.0120378
TRINITY_DN62649_c3_g2	chrUn_11:25346975-25350653	PPTC7	1.82138	3.31846	9.38e-05	0.0120378
TRINITY_DN62649_c4_g1	chrUn_11:25350609-25354923	PPTC7	1.94696	4.30696	9.36e-05	0.0125362
TRINITY_DN62938_c1_g1	chrUn_7:6846581-6849739	Lnc-OM9788	1.2363	4.20835	9.32e-05	0.0127552
TRINITY_DN58979_c8_g5	chrUn_29:5107784-5109655	KLF11	1.37572	3.76344	9.15e-05	0.0132582
TRINITY_DN56609_c2_g1	chrUn_29:23543188-23618128	ESR2	-2.76342	-0.132835	9.07e-05	0.0132582
TRINITY_DN57241_c2_g3	chrUn_14:21740983-21741018	ADT2	-1.7978	7.49837	8.93e-05	0.0132582
TRINITY_DN64001_c9_g4	chrUn_11:13913361-13914260	Lnc-OM9786	-3.96735	-0.446935	8.71e-05	0.0134853
TRINITY_DN62938_c1_g2	chrUn_7:6827714-6846605	IRS2	1.38029	2.71797	8.4e-05	0.0134853
TRINITY_DN59712_c6_g1	chrUn:607888347-607897277	UNA	1.45092	1.25435	8.19e-05	0.0134853
TRINITY_DN59742_c1_g2	chrUn_4:34610260-34610774	MYOC	1.50039	3.86093	8.01e-05	0.0134853
TRINITY_DN61581_c0_g1	chrUn_27:17113731-17118585	ATF5	-1.73906	3.02241	8.01e-05	0.0134853
TRINITY_DN14477_c0_g1	chrUn:530151870-530152681	Neb	-3.07929	-0.030645	7.85e-05	0.0134853
TRINITY_DN41098_c0_g1	chrUn:24287075-24288435	ARHGAP40	-2.1247	0.967497	7.77e-05	0.0134853
TRINITY_DN62785_c0_g1	chrUn:610948145-610949016	Polyprotein	-1.53019	2.86005	7.8e-05	0.0135702
TRINITY_DN63337_c0_g3	chrUn_17:954164-959728	CTHRC4	-1.3342	1.76242	7.73e-05	0.0136451
TRINITY_DN89620_c0_g1	chrUn_4:23040165-23042476	Lnc-OM9785	-2.20457	-0.299096	7.75e-05	0.0140742
TRINITY_DN54282_c1_g2	chrUn_17:35403184-35403836	Lnc-OM9784	2.20595	-0.149748	7.64e-05	0.0141071
TRINITY_DN60953_c1_g1	chrUn_12:15152551-15152899	THBS4	-1.41665	5.10376	7.6e-05	0.0141711
TRINITY_DN64245_c4_g3	chrUn:511552647-511552747	PDE4DIP	1.28256	3.88382	7.46e-05	0.0142341
TRINITY_DN61198_c4_g3	chrUn_8:4392376-4393581	Lnc-OM9783	1.4049	2.46875	7.04e-05	0.0145942
TRINITY_DN62963_c2_g2	chrUn:507471054-507478177	CBS	1.07988	4.38934	7.07e-05	0.0146815
TRINITY_DN56898_c5_g1	chrUn:183544222-183544262	Lnc-OM9782	2.19853	1.32296	7e-05	0.0148366
TRINITY_DN60546_c2_g3	chrUn_7:26031488-26032878	Lnc-OM9781	1.19873	2.92383	6.98e-05	0.0148966
TRINITY_DN32746_c0_g2	chrUn:737681667-737681982	Lnc-OM9780	-2.17684	4.22929	6.88e-05	0.0148966
TRINITY_DN37582_c0_g1	chrUn_1:23286772-23287744	Lnc-OM9779	1.71124	2.17889	6.79e-05	0.0149152
TRINITY_DN58051_c1_g1	chrUn:766702008-766704395	PPP1CB	1.16309	5.78256	6.75e-05	0.0149534
TRINITY_DN58681_c3_g4	chrUn_4:28698083-28702616	PLN	-2.66914	4.57372	6.69e-05	0.0152031
TRINITY_DN60070_c2_g5	chrUn_21:8001681-8001727	Lnc-OM9778	-2.909	0.579975	6.76e-05	0.0152166
TRINITY_DN61926_c2_g2	chrUn:258166700-258167962	Lnc-OM9776	2.30385	1.73541	6.65e-05	0.0154273
TRINITY_DN62972_c0_g1	chrUn_2:32645287-32646616	NES	-1.24988	2.41766	6.78e-05	0.0155914
TRINITY_DN63539_c4_g1	chrUn:553551865-553552698	ACTA1	-2.30847	4.01144	6.75e-05	0.0157104
TRINITY_DN59937_c11_g2	chrUn_6:25255518-25259722	Lnc-OM9775	-2.33215	1.90577	6.5e-05	0.0157104
TRINITY_DN62937_c4_g1	chrUn:3321842-3322509	Lnc-OM9774	1.91151	1.43342	6.49e-05	0.0157104
TRINITY_DN64514_c1_g1	chrUn_9:28151226-28181306	COL3	1.5026	4.53407	6.44e-05	0.0157104
TRINITY_DN64171_c9_g4	chrUn_9:27794193-27825823	RAD54L2	1.249	4.06571	6.28e-05	0.0157487
TRINITY_DN63409_c4_g1	chrUn:495118226-495125106	SLC25A33	-2.44702	0.0690562	6.08e-05	0.016499
TRINITY_DN56300_c0_g3	chrUn:1040040771-1040042789	Lnc-OM9773	-1.70535	1.02507	5.58e-05	0.0166801
TRINITY_DN60260_c3_g1	chrUn_11:49033959-49037790	Lnc-OM9772	5.11522	-0.595596	5.51e-05	0.0168586
TRINITY_DN62543_c2_g4	chrUn:873344705-873346140	UNA	1.56586	1.84529	5.59e-05	0.0168603
TRINITY_DN64328_c0_g1	chrUn_22:21641880-21653731	TTN	-1.28546	4.52243	5.55e-05	0.0169054
TRINITY_DN54946_c2_g1	chrUn:974379911-974380645	TTN	-1.28162	2.79715	5.26e-05	0.0176006
TRINITY_DN61623_c1_g2	chrUn_14:20198715-20205916	UNA	1.49806	1.23202	5.14e-05	0.0176006
TRINITY_DN63713_c4_g1	chrUn_7:18215153-18229713	MYH7	-1.5886	3.2033	5.13e-05	0.0176006
TRINITY_DN31668_c0_g2	chrUn:656366834-656367400	Lnc-OM9771	-3.82587	2.7127	5.02e-05	0.017661
TRINITY_DN49841_c0_g2	chrUn:65488495-65489309	Lnc-OM9770	-1.8657	0.475774	5e-05	0.0177707
TRINITY_DN59109_c0_g3	chrUn_15:25204911-25207318	TNNI	-1.93881	3.65679	5.03e-05	0.0179803
TRINITY_DN59565_c3_g1	chrUn:27926513-27927054	CASQ2	-2.02081	5.00043	4.87e-05	0.0180411
TRINITY_DN61725_c2_g1	chrUn:745633205-745634540	Lnc-OM9769	-1.81282	4.12929	4.8e-05	0.0180981
TRINITY_DN19607_c0_g1	chr_19:4058604-4058834	ACTA1	-3.71759	-0.0881655	4.6e-05	0.0181028
TRINITY_DN60390_c2_g6	chrUn:469992639-469992862	Lnc-OM9768	2.28331	1.69156	4.51e-05	0.0181048
TRINITY_DN63851_c2_g1	chrUn_21:21201960-21206963	SLC38A2	-1.93114	4.50787	4.21e-05	0.0181048
TRINITY_DN64142_c1_g1	chrUn:445850549-445852656	NF7	2.85416	1.15433	4.13e-05	0.0181048
TRINITY_DN64630_c5_g10	chrUn:1040052162-1040053286	ASB2	-1.70442	1.84961	4.09e-05	0.0181048
TRINITY_DN58584_c2_g2	chrUn_5:21667131-21667452	HSPB11	-1.70213	3.53502	3.95e-05	0.0181048
TRINITY_DN60041_c3_g1	chrUn_11:25354877-25355774	Lnc-OM9767	2.04657	3.51931	3.85e-05	0.0184455
TRINITY_DN62270_c2_g1	chrUn:478217992-478218985	Lnc-OM9766	-1.87994	1.88002	3.83e-05	0.018648
TRINITY_DN30100_c0_g1	chrUn_28:9877484-9877832	Lnc-OM9765	-2.12075	0.0936213	3.69e-05	0.018648
TRINITY_DN59348_c7_g2	chrUn:33089802-33092274	Kiaa1536	2.46004	4.85494	3.6e-05	0.0191734
TRINITY_DN64680_c12_g1	chrUn_24:12788010-12789509	Lnc-OM9764	1.43178	4.62699	3.47e-05	0.0192859
TRINITY_DN64112_c0_g1	chrUn:855110251-855110775	AHNAK	1.37982	7.50188	3.35e-05	0.0192859
TRINITY_DN60744_c0_g5	chrUn:783783424-783784537	Lnc-OM9763	1.50865	2.88984	3.15e-05	0.0192859
TRINITY_DN64686_c4_g2	chrUn_22:21654336-21673273	TTN	-1.25149	7.05449	3.05e-05	0.0194501
TRINITY_DN61361_c4_g2	chrUn_18:18777253-18812524	TPM3	-1.84213	7.60727	2.98e-05	0.0195595
TRINITY_DN57570_c3_g6	chrUn:946420927-946425350	TNNI	-1.93564	6.76228	2.96e-05	0.0195595
TRINITY_DN61974_c0_g3	chr_15:2510357-2514613	ESYT2	1.72962	1.79353	2.93e-05	0.0195595
TRINITY_DN41928_c0_g1	chrUn:79261808-79262991	Lnc-OM9762	-1.86878	0.434767	2.86e-05	0.0198524
TRINITY_DN58884_c6_g1	chrUn_5:802287-803037	Lnc-OM9761	-2.90097	3.58465	2.85e-05	0.0199062
TRINITY_DN57168_c0_g1	chrUn:511602531-511603155	Lnc-OM9760	-2.28684	1.17197	2.79e-05	0.0199474
TRINITY_DN58760_c7_g3	chrUn_21:11491071-11492450	Lnc-OM9759	-2.18158	2.83559	2.72e-05	0.0200212
TRINITY_DN53657_c0_g2	chrUn:495806886-495807927	Lnc-OM9758	-1.80573	0.715937	2.63e-05	0.0200212
TRINITY_DN63962_c0_g8	chrUn_9:20337301-20339755	MYH7B	-2.14081	1.23397	2.63e-05	0.0200212
TRINITY_DN59407_c8_g1	chrUn:193916437-193916919	Lnc-OM9757	1.65665	1.51689	2.54e-05	0.0200212
TRINITY_DN55454_c1_g1	chrUn:310487888-310488842	Lnc-OM9756	2.85357	0.528576	2.16e-05	0.0201059
TRINITY_DN54281_c0_g1	chrUn:178632421-178642626	ASB4	1.24508	3.91333	2.12e-05	0.0205096
TRINITY_DN29476_c1_g1	chrUn:518942911-518943435	HIST1H2B	-2.86978	0.915248	2.07e-05	0.0213433
TRINITY_DN62693_c5_g1	chrUn:732648780-732650101	Lnc-OM9755	1.57739	3.37563	2.04e-05	0.0213482
TRINITY_DN55237_c0_g1	chrUn_3:7565235-7565274	Lnc-OM9754	-2.11475	0.162018	1.97e-05	0.0213643
TRINITY_DN50001_c1_g2	chrUn:830104747-830105513	Lnc-OM9753	-1.72688	0.839229	1.9e-05	0.0213643
TRINITY_DN63901_c0_g1	chrUn:717298747-717299593	Lnc-OM9752	-6.3672	-1.07567	1.75e-05	0.0216048
TRINITY_DN57732_c0_g4	chrUn:590113562-590128019	GPT1	1.87662	5.99124	1.63e-05	0.0216981
TRINITY_DN58681_c3_g1	chrUn_4:28703406-28704638	Lnc-OM9751	-2.41199	2.89357	1.6e-05	0.0219221
TRINITY_DN59565_c3_g3	chrUn_22:22447502-22453496	CASQ2	-2.18689	2.83969	1.6e-05	0.0219221
TRINITY_DN62433_c0_g1	chrUn:1046014390-1046015119	Lnc-OM9750	1.67057	2.50293	1.47e-05	0.0223819
TRINITY_DN61909_c2_g1	chrUn:983949632-983964804	NTN3	-1.76741	3.44634	1.45e-05	0.0223831
TRINITY_DN43013_c0_g1	chrUn_12:7229520-7230143	Lnc-OM9749	2.02996	3.30452	1.42e-05	0.0225306
TRINITY_DN60962_c3_g3	chrUn_26:4424335-4425241	Lnc-OM9748	2.47757	-0.0784855	1.4e-05	0.0226514
TRINITY_DN59641_c5_g1		Lnc-OM9747	1.65905	4.59956	1.39e-05	0.0226514
TRINITY_DN62497_c1_g5	chrUn:212000841-212009184	ZBTB16A	2.87193	1.97033	1.33e-05	0.0226514
TRINITY_DN52195_c1_g1	chrUn_14:4549380-4550976	Lnc-OM9745	-2.95388	-0.150261	1.28e-05	0.0226514
TRINITY_DN60491_c8_g1	chrUn_23:4390453-4391377	Lnc-OM9746	-1.5333	1.74547	1.29e-05	0.0226514
TRINITY_DN64112_c0_g4	chrUn_27:2944357-2944959	AHNAK	1.59609	5.00415	1.29e-05	0.0226514
TRINITY_DN62753_c2_g1	chrUn:877651365-877652097	TNFR5	2.6693	-0.155408	1.27e-05	0.0226514
TRINITY_DN1619_c0_g1	chrUn_28:17674902-17676397	UQCRH	-1.58499	3.05138	1.24e-05	0.02291
TRINITY_DN59742_c1_g3	chrUn_5:21103529-21111326	MYOC	1.3148	5.39111	1.24e-05	0.0229118
TRINITY_DN62639_c0_g4	chrUn_18:18796179-18797392	Lnc-OM9744	-3.27273	0.494211	1.2e-05	0.023447
TRINITY_DN60357_c0_g5	chrUn:196819861-196820214	Lnc-OM9743	-2.80492	1.1352	1.12e-05	0.0236524
TRINITY_DN58884_c7_g1	chrUn:848125172-848133559	GPR161	-2.08082	2.26837	9.87e-06	0.0245017
TRINITY_DN64228_c3_g1	chrUn:609027610-609033180	LOC100006191	-1.95723	2.32917	9.94e-06	0.0249576
TRINITY_DN9184_c0_g1	chrUn_22:21819890-21821812	TTN	-1.45205	2.54543	9.94e-06	0.0250149
TRINITY_DN58131_c2_g3	chrUn:423662938-423663231	UNA	-5.75631	6.17256	9.34e-06	0.0250149
TRINITY_DN58760_c7_g1	chrUn_15:25295139-25295836	Lnc-OM9742	-2.88433	1.99717	9.1e-06	0.0250366
TRINITY_DN53622_c2_g2	chrUn_14:15103989-15106119	HARBI1	-4.56782	0.391677	8.94e-06	0.0251226
TRINITY_DN54807_c0_g1	chrUn_8:39128687-39136222	FST-A	1.9772	1.00749	8.81e-06	0.0251226
TRINITY_DN61909_c1_g2	chrUn:37498922-37509101	NTN3	-2.06476	2.3237	8.77e-06	0.0251226
TRINITY_DN27097_c0_g1	chrUn_13:5926365-5926655	Lnc-OM9741	-5.05017	3.36564	8.46e-06	0.0251226
TRINITY_DN59348_c7_g1	chrUn:33096163-33096928	Kiaa1536	2.68992	6.47471	8.47e-06	0.025274
TRINITY_DN61162_c2_g1	chr_17:3790184-3790296	Lnc-OM9739	2.67641	2.41653	8.27e-06	0.0254542
TRINITY_DN24254_c0_g1		Lnc-OM9740	-6.14849	1.36997	8.3e-06	0.0254542
TRINITY_DN57162_c5_g1	chrUn_5:18305906-18307000	Lnc-OM9738	1.84006	2.10186	7.84e-06	0.0254542
TRINITY_DN61053_c1_g8	chrUn:653292905-653294047	NLRC3	1.73111	2.23755	6.84e-06	0.0254542
TRINITY_DN60621_c12_g1	chr_15:2479231-2481068	Lnc-OM9737	2.02112	0.882915	6.38e-06	0.0254833
TRINITY_DN56898_c5_g4	chrUn_10:29798555-29801662	Lnc-OM9736	1.86992	2.77388	6.19e-06	0.0257548
TRINITY_DN56881_c1_g1	chrUn:46605001-46605457	PPP1R14C	2.76784	0.828731	5.98e-06	0.0258424
TRINITY_DN62241_c2_g6	chrUn:553554101-553554360	Lnc-OM9735	-2.79412	4.98754	5.9e-06	0.0259997
TRINITY_DN61361_c3_g1	chrUn_18:18799963-18801907	Lnc-OM9733	-3.67521	5.30685	5.79e-06	0.0263966
TRINITY_DN61850_c1_g1	chrUn_3:19221446-19222466	Lnc-OM9734	-3.28353	3.46005	5.79e-06	0.0263966
TRINITY_DN57669_c4_g1	chrUn:494335232-494335695	Lnc-OM9732	1.9674	1.69709	5.67e-06	0.0267581
TRINITY_DN45834_c0_g1	chrUn:439573960-439575194	Lnc-OM9731	2.63522	0.012458	5.49e-06	0.0274993
TRINITY_DN58806_c1_g4	chrUn_18:21762147-21764715	NRP2	2.10462	1.62688	5.53e-06	0.0275631
TRINITY_DN47056_c1_g1	chrUn_22:21637121-21816743	TTN	-1.48093	2.01577	5.3e-06	0.0275631
TRINITY_DN61080_c1_g1	chrUn:256968959-256970090	Lnc-OM9729	2.61684	1.19175	5.22e-06	0.0277898
TRINITY_DN62878_c4_g4	chrUn:363977803-363978874	Lnc-OM9730	-2.56381	1.31484	5.22e-06	0.0277898
TRINITY_DN57981_c2_g1	chrUn:1042741543-1042752821	SCN4B	1.5111	4.63373	5.09e-06	0.027842
TRINITY_DN27223_c0_g1	chrUn_8:26375240-26377430	Lnc-OM9728	-3.82031	-0.551544	4.96e-06	0.0283572
TRINITY_DN44075_c0_g1	chrUn_16:12199631-12201306	COX6B1	-2.61707	3.1885	4.9e-06	0.0287099
TRINITY_DN49942_c1_g1	chrUn_15:25295741-25296416	Lnc-OM9727	-2.89796	2.19819	4.91e-06	0.0292742
TRINITY_DN64027_c1_g1	chrUn_12:7228324-7229113	Lnc-OM9726	1.95356	3.7787	4.62e-06	0.0292742
TRINITY_DN64660_c3_g2	chrUn_12:7230046-7230868	NFE2L1	1.97487	3.89131	4.38e-06	0.0292742
TRINITY_DN61931_c7_g2	chrUn_10:2321661-2322345	MYL2B	-2.11999	5.40645	4.3e-06	0.0292742
TRINITY_DN46607_c0_g1	chrUn:860012550-860012655	Lnc-OM9725	2.40856	0.177454	4.23e-06	0.0292891
TRINITY_DN59792_c1_g4	chrUn_2:6576909-6588659	ADCY3	-1.75211	1.46089	4.1e-06	0.029369
TRINITY_DN51586_c0_g1	chrUn:903587324-903597237	GBP1	-5.49288	-0.354218	3.97e-06	0.029369
TRINITY_DN62280_c0_g7	chrUn:296553917-296554300	DDIT4	-4.80414	-0.277724	3.78e-06	0.0299772
TRINITY_DN50458_c2_g1		Lnc-OM9724	2.19493	0.706644	3.81e-06	0.0299772
TRINITY_DN56426_c0_g2	chrUn:899315966-899317425	ENKD1	-1.92284	1.40804	3.71e-06	0.0300393
TRINITY_DN60165_c3_g1	chrUn:377782643-377784930	AMPD3	-2.20078	1.34907	3.71e-06	0.0300617
TRINITY_DN62730_c0_g2	chrUn_16:37669549-37671000	Lnc-OM9723	-3.72878	-0.0999702	3.61e-06	0.0303341
TRINITY_DN60750_c8_g1	chrUn:943609130-943609546	Lnc-OM9722	2.94021	0.783425	3.43e-06	0.0306349
TRINITY_DN57981_c1_g1	chrUn:1042738846-1042741419	Lnc-OM9721	1.54876	5.66074	3.25e-06	0.0307686
TRINITY_DN60296_c3_g1	chrUn:461789959-461808384	ACSL1	-1.7179	2.46587	3.09e-06	0.0307686
TRINITY_DN51283_c1_g1	chrUn:1039708199-1039708446	Lnc-OM9720	-4.14806	2.18147	2.98e-06	0.0307686
TRINITY_DN61974_c0_g6	chr_15:2482036-2510381	ESYT2	1.59308	3.2158	2.83e-06	0.0309603
TRINITY_DN53678_c0_g1	chrUn_18:12191078-12217136	CASQ1	-2.37443	1.23181	2.78e-06	0.0312027
TRINITY_DN58258_c0_g1	chrUn:125185067-125194873	COL11A1æ	1.51715	4.23593	2.69e-06	0.0315795
TRINITY_DN61767_c1_g1	chrUn_22:24533735-24535093	Lnc-OM9719	-1.37599	3.09557	2.23e-06	0.0317321
TRINITY_DN59675_c1_g1	chrUn_12:7359206-7362540	PDK2	2.31869	6.42487	2.14e-06	0.0319046
TRINITY_DN61539_c2_g2	chr_8:5331503-5338306	SOGA3	1.89652	5.04185	2.14e-06	0.0319046
TRINITY_DN58522_c1_g1	chrUn:704655908-704658050	CTGF	1.77812	4.33848	2.09e-06	0.0319244
TRINITY_DN60241_c7_g1	chrUn:302688273-302689015	RGC32	2.20055	4.91095	2.08e-06	0.0333169
TRINITY_DN58991_c4_g9	chrUn:81457957-81474963	Pol	3.2691	1.82211	1.93e-06	0.0334447
TRINITY_DN28923_c0_g1	chrUn:874213046-874214033	UNA	-6.47827	0.490995	1.89e-06	0.0335561
TRINITY_DN45757_c0_g2	chrUn:507470214-507470466	Lnc-OM9717	3.33831	0.357264	1.85e-06	0.0336961
TRINITY_DN59559_c0_g1	chrUn:202824140-202825450	Lnc-OM9718	3.07202	1.72219	1.87e-06	0.0340844
TRINITY_DN61368_c0_g1	chrUn_27:18614126-18622465	SOCS5	1.8666	1.58372	1.82e-06	0.0342002
TRINITY_DN63914_c5_g1	chrUn:416538371-416540152	AFF4	1.51935	5.3852	1.67e-06	0.0348278
TRINITY_DN61274_c0_g2	chrUn_10:8345393-8374597	SMOX	1.67897	5.67067	1.51e-06	0.0351106
TRINITY_DN56263_c5_g4	chrUn:157594140-157594652	STARD13	1.93762	1.09734	1.24e-06	0.035351
TRINITY_DN62972_c1_g1	chrUn_2:32646581-32646756	NES	-1.70866	1.91005	1.25e-06	0.0360057
TRINITY_DN57642_c0_g1	chrUn:1046959167-1046959972	ERVK-2	-2.6752	0.283361	1.19e-06	0.0360057
TRINITY_DN62274_c3_g3		Lnc-OM9716	3.04547	0.159061	1.16e-06	0.0360057
TRINITY_DN60839_c1_g1	chrUn_5:30798636-30799182	Lnc-OM9715	-3.39257	0.607797	1.14e-06	0.0360057
TRINITY_DN61931_c5_g1	chrUn_17:9696422-9696781	Lnc-OM9714	-4.73152	0.492214	1.1e-06	0.0360057
TRINITY_DN63265_c3_g1	chrUn:745634953-745636433	SLC1A4	-1.90862	5.7361	9.14e-07	0.0360057
TRINITY_DN49701_c0_g1	chrUn:229203965-229210232	GTF2F1	-1.71397	2.38248	8.97e-07	0.0360057
TRINITY_DN61378_c3_g3	chrUn:478219453-478251097	Lnc-OM9713	-2.49972	2.20735	9.01e-07	0.0360057
TRINITY_DN61794_c0_g1	chrUn_24:12785862-12788205	Lnc-OM9712	1.71262	5.90748	8.45e-07	0.0360057
TRINITY_DN62878_c4_g8	chrUn:478222665-478223435	Lnc-OM9711	-3.22591	0.251885	8.06e-07	0.0362438
TRINITY_DN56200_c2_g1	chrUn:511602426-511602557	Lnc-OM9709	-3.04222	0.321067	7.41e-07	0.0362438
TRINITY_DN60775_c8_g1	chrUn_12:15135311-15136549	THBS4	-2.18682	3.66896	7.56e-07	0.0364436
TRINITY_DN61788_c0_g1	chrUn:938048153-938050615	Lnc-OM9710	-1.9481	1.76251	7.51e-07	0.0364436
TRINITY_DN118820_c1_g2	chrUn:494336143-494336444	Lnc-OM9708	2.15799	2.76559	6.09e-07	0.036667
TRINITY_DN47452_c0_g1	chrUn_8:10995367-10997447	Lnc-OM9707	2.4218	1.85395	5.13e-07	0.036667
TRINITY_DN59071_c1_g1	chrUn:1046012545-1046014070	Lnc-OM9706	1.87224	3.25833	4.55e-07	0.0366762
TRINITY_DN63279_c3_g2	chrUn_29:12050544-12058045	Slc43a1	-3.73613	-0.645126	4.52e-07	0.0374123
TRINITY_DN54724_c0_g1	chrUn:532192864-532194608	Lnc-OM9705	-2.99574	0.554657	4.36e-07	0.0376493
TRINITY_DN49028_c0_g1	chrUn:1029062177-1029065874	UNA	-2.34541	1.57956	4.24e-07	0.0376493
TRINITY_DN57623_c6_g3	chrUn:864397139-864397549	Lnc-OM9704	-5.23966	-0.497497	4.19e-07	0.0379037
TRINITY_DN61031_c3_g1	chrUn:310523908-310525044	Lnc-OM9703	2.7835	3.19032	3.12e-07	0.0379037
TRINITY_DN62730_c1_g3	chrUn_16:37676180-37677710	TRIM21	-3.8739	0.258457	3.14e-07	0.0379159
TRINITY_DN59376_c3_g2	chrUn:1102875611-1102876170	Lnc-OM9702	1.74582	1.87894	2.91e-07	0.0379391
TRINITY_DN60357_c0_g4	chrUn:196819390-196819587	Lnc-OM9701	-3.24099	0.795617	2.88e-07	0.038238
TRINITY_DN57058_c5_g1	chrUn:461808295-461814591	ACSL1	-1.93196	2.22441	2.18e-07	0.0384285
TRINITY_DN26707_c0_g1	chrUn:416537021-416537916	Lnc-OM9700	1.68534	3.13653	1.83e-07	0.0384536
TRINITY_DN63757_c2_g1	chrUn_5:30776747-30797134	CILP2æ	-1.9762	3.80969	1.77e-07	0.0390576
TRINITY_DN60131_c2_g12	chrUn:461814760-461816380	Lnc-OM9699	-1.89036	2.32629	1.66e-07	0.0391433
TRINITY_DN54260_c2_g1	chrUn:1046016983-1046038997	SLC25A36	1.71368	2.82267	1.6e-07	0.0391531
TRINITY_DN62097_c2_g1	chrUn:719280299-719281722	NLRC3	2.56994	1.87039	1.34e-07	0.0392585
TRINITY_DN57532_c4_g1	chrUn:1046008870-1046010901	Lnc-OM9698	1.80089	3.59567	1.21e-07	0.039485
TRINITY_DN60839_c0_g1	chrUn_5:30796920-30800961	Lnc-OM9697	-2.43382	2.62763	1.07e-07	0.039485
TRINITY_DN59342_c0_g2	chrUn_27:3496333-3518663	SLC13A4	2.93454	1.04409	1e-07	0.0395487
TRINITY_DN51789_c0_g1	chrUn:640676343-640676860	Tf2-3	2.33351	0.987216	8.85e-08	0.0395848
TRINITY_DN56637_c1_g1	chrUn:1099525223-1099526006	Lnc-OM9696	-2.54558	0.483616	7.77e-08	0.0395848
TRINITY_DN58349_c1_g3		Lnc-OM9695	4.72331	1.52362	6.29e-08	0.0398216
TRINITY_DN33630_c0_g1	chrUn:553554277-553554603	Lnc-OM9694	-3.30979	2.29108	6.04e-08	0.0398216
TRINITY_DN62280_c0_g2	chrUn:296552947-296553941	DDIT4	-7.19651	-0.491606	6.07e-08	0.0398216
TRINITY_DN62931_c4_g5	chrUn_1:26549152-26549314	Lnc-OM9693	2.35146	1.34822	5.54e-08	0.0411376
TRINITY_DN64482_c1_g5	chrUn:925133201-925134133	Lnc-OM9692	1.6735	3.4334	5.44e-08	0.041669
TRINITY_DN62497_c1_g3	chrUn_10:29802216-29949147	ZBTB16A	2.52883	2.70312	4.59e-08	0.041669
TRINITY_DN61246_c7_g1	chrUn:377781289-377782189	Lnc-OM9691	-2.55406	1.52903	3.48e-08	0.041669
TRINITY_DN62730_c1_g2	chrUn_16:37671985-37676204	TRIM39	-5.67467	0.552102	3.45e-08	0.0417745
TRINITY_DN20926_c0_g1	chrUn:576014540-576018845	GAG	-2.7993	0.815606	2.94e-08	0.0417745
TRINITY_DN58522_c2_g2	chrUn:704641021-704663180	Lpp	2.09	2.9334	2.85e-08	0.0417745
TRINITY_DN62097_c1_g1	chrUn:159355827-159355950	GP1	8.1493	0.407631	2.6e-08	0.0419205
TRINITY_DN60550_c4_g2	chrUn_8:40724171-40724388	Lnc-OM9690	4.62545	-0.301424	2.45e-08	0.041927
TRINITY_DN59582_c5_g1	chrUn_12:18436911-18437112	Lnc-OM9689	-6.3755	2.68677	2.16e-08	0.0424856
TRINITY_DN62433_c6_g2	chrUn:1046015672-1046017042	SLC25A36	2.24223	1.90145	2.02e-08	0.0426822
TRINITY_DN64444_c2_g2	chrUn:943609461-943611244	IGFBP5	2.69484	3.60642	1.39e-08	0.0427066
TRINITY_DN63539_c1_g1	chr_19:4055522-4056535	ACTA1	-5.00246	1.43899	1.14e-08	0.0427847
TRINITY_DN55153_c6_g2	chrUn:413834258-413835785	MHCI	5.27311	-0.20368	8.23e-09	0.0427847
TRINITY_DN58580_c1_g2	chrUn_28:19188975-19191477	KANK4	1.99907	4.15496	6.25e-09	0.0427847
TRINITY_DN32871_c1_g1	chrUn:576019741-576024881	SAMD9	-2.79746	0.43849	4.59e-09	0.0427847
TRINITY_DN57790_c0_g1	chrUn_1:41679548-41685708	APC2	2.96727	1.5962	3.96e-09	0.0430303
TRINITY_DN56200_c2_g2	chrUn:511602114-511602517	Lnc-OM9688	-2.83038	0.635494	2.37e-09	0.0430906
TRINITY_DN53781_c0_g4	chrUn_14:21393960-21399305	ABCC5	-2.42114	3.52254	2.22e-09	0.0440752
TRINITY_DN58453_c0_g1	chrUn:704663203-704663834	Lnc-OM9687	2.36748	2.2988	1.94e-09	0.0440752
TRINITY_DN60489_c5_g1	chrUn_8:10992882-11000710	ANGPTL4	2.11379	5.98408	1.48e-09	0.0445014
TRINITY_DN57171_c0_g1	chrUn:235197081-235199051	Lnc-OM9686	9.2776	1.44774	1.18e-09	0.0446986
TRINITY_DN57701_c2_g1	chrUn_22:18860954-18876507	FHL2	-4.67273	2.20064	7.6e-10	0.0446986
TRINITY_DN37743_c0_g1	chrUn_24:13043871-13044683	Lnc-OM9685	2.68553	1.80779	7.05e-10	0.0446986
TRINITY_DN63884_c1_g2	chrUn:964553099-964553948	Lnc-OM9684	2.82674	2.24484	6.09e-10	0.0446986
TRINITY_DN64534_c0_g1	chrUn:402243553-402245270	COL4A4	-2.0934	2.75315	1.83e-10	0.0446986
TRINITY_DN61931_c5_g11	chrUn_17:9695146-9696563	MYL2	-5.76652	2.5646	1.09e-10	0.0452016
TRINITY_DN64548_c3_g1	chrUn:903566317-903596120	GBP1	-3.92801	2.54471	6.05e-11	0.0452016
TRINITY_DN46913_c0_g1	chrUn:502987618-502987690	GIMAP4	7.11515	-0.513969	3.87e-11	0.0452016
TRINITY_DN61276_c3_g9	chrUn:368999945-369000394	Lnc-OM9683	-5.62278	-0.199979	2.18e-11	0.0452016
TRINITY_DN58465_c4_g1	chrUn:560416897-560417277	Lnc-OM9682	4.824	-0.160364	1.66e-11	0.0453801
TRINITY_DN53781_c0_g2	chrUn_29:25248577-25272653	ABCC5	-2.45826	4.88493	8.51e-12	0.0453801
TRINITY_DN55451_c0_g1	chrUn_9:24564984-24569081	ANGPTL7	-2.33613	3.46684	4.02e-12	0.0453801
TRINITY_DN60745_c3_g2	chrUn:614127569-614127878	SEC63	-7.48133	-0.217133	2.8e-12	0.0454831
TRINITY_DN60081_c0_g1	chrUn:413835697-413836816	Lnc-OM9681	-5.53656	1.74866	1.41e-12	0.0467555
TRINITY_DN88990_c0_g1	chrUn_4:22758126-22760308	Lnc-OM9680	-8.11319	0.319085	2.78e-13	0.046922
TRINITY_DN13989_c0_g1		Lnc-OM9679	8.3625	0.555194	8.25e-15	0.0485125
TRINITY_DN61931_c7_g1	chrUn_12:18437003-18437780	MYL2B	-3.06506	6.47412	1.08e-15	0.0485125
TRINITY_DN90140_c0_g1	chrUn:616416546-616417316	Lnc-OM9678	-6.27203	0.363778	1.96e-16	0.0485125
TRINITY_DN63914_c7_g7	chrUn:416537970-416538380	Lnc-OM9677	2.76454	4.17223	2.06e-18	0.0485125
TRINITY_DN62825_c1_g1	chrUn_11:7183899-7204363	Lnc-OM9676	4.59726	3.38743	5.01e-33	0.0489543
TRINITY_DN57377_c14_g1	chrUn_11:7106392-7183806	Lnc-OM9675	7.76136	2.54824	5.49e-37	0.0492001
TRINITY_DN62825_c1_g2	chrUn_11:7184165-7213570	F13A1	7.69136	4.08458	8.31e-52	0.0492414
TRINITY_DN62825_c1_g4	chrUn:796643261-796644453	F13A1	9.70039	3.67729	1.41e-55	0.0494313
