# Supplementary material for: Comprehensive analysis of lncRNAs and mRNAs in skeletal muscle of rainbow trout (Oncorhynchus mykiss) exposed to estradiol
Source: Sci Rep. 2017 Sep 18;7:11780. doi: 10.1038/s41598-017-12136-6 (PMC5603547; doi:10.1038/s41598-017-12136-6)
Supplement: Supplementary file 3 — Supplementary Table S2 [file 41598_2017_12136_MOESM3_ESM.xls]

## Sheet: Sheet1
Manuscript Title: Comprehensive analysis of lncRNAs and mRNAs in skeletal muscle of rainbow trout (Oncorhynchus mykiss) exposed to estradiol
Authors: Jian Wang, Prasanthi P. Koganti, Jianbo Yao, Shuo Wei and Beth Cleveland
Comprehensive analysis of lncRNAs and mRNAs in skeletal muscle of rainbow trout (Oncorhynchus mykiss) exposed to estradiol
Supplementary Table S2 Differential expression genes at 72 hours after exposed to estradiol. 19(9 lncRNA and 10 mRNA) differentially expressed genes were obtained from pairwise comparison between control and treatment at 72 hours after exposed to estradiol.
72Hours
Gene_ID	Genome_loci	Symbol	logFC	logCPM	P-value	FDR
TRINITY_DN62825_c1_g4	chrUn_11:7107751-7213565	F13A1	9.5549	6.13718	1.5e-35	5.59e-31
TRINITY_DN57377_c14_g1	chrUn_11:7106404-7183955	Lnc-OM9675	9.02517	4.13706	1.09e-33	2.02e-29
TRINITY_DN56027_c1_g2	chrUn:757487325-757487772	Lnc-OM9898	-7.41146	3.11326	6.35e-13	7.87e-09
TRINITY_DN56896_c4_g1	chrUn_8:31987373-31988048	Lnc-OM9899	-2.69693	1.50996	1.53e-09	1.43e-05
TRINITY_DN60794_c1_g1	chrUn_28:11466517-11478051	CREM	-1.8011	3.45268	8e-09	5.94e-05
TRINITY_DN55504_c0_g3		Lnc-OM9900	-3.40731	-0.10413	1.9e-07	0.00117964
TRINITY_DN58522_c2_g2	chrUn:704662648-704663180	Lpp	1.77822	2.39552	2.31e-07	0.00122849
TRINITY_DN51772_c0_g1	chrUn:500158917-500160384	K02A2.6	1.99501	1.20931	7.8e-07	0.00347546
TRINITY_DN59504_c7_g15	chrUn:890314217-890314811	Lnc-OM9901	2.539	2.27541	8.41e-07	0.00347546
TRINITY_DN60350_c1_g5	chrUn_5:4773311-4775432	GHR	1.65095	3.70463	2.07e-06	0.00769819
TRINITY_DN59386_c6_g1	chr_19:3448399-3457232	LBH	-1.34914	2.92164	3.64e-06	0.012305
TRINITY_DN52425_c0_g1	chrUn_6:22671843-22679177	HAPLN1	2.40109	2.69272	6.4e-06	0.0198191
TRINITY_DN57989_c1_g1	chrUn_10:19940408-19943505	ANKRD37	1.55684	1.96964	7.29e-06	0.0208435
TRINITY_DN63932_c2_g1	chrUn_6:22670331-22671860	Lnc-OM9902	2.2023	2.45055	8e-06	0.0212412
TRINITY_DN49291_c2_g1		ASPN	2.0624	1.76499	9.49e-06	0.0230474
TRINITY_DN61385_c1_g7	chrUn_20:22971104-22974414	Lnc-OM9903	3.40318	-0.159568	9.92e-06	0.0230474
TRINITY_DN70047_c0_g1	chr_19:3447526-3448420	Lnc-OM9904	-1.69058	2.31522	1.18e-05	0.0258414
TRINITY_DN63000_c0_g1		TP63	-1.29899	2.57001	1.62e-05	0.0334433
TRINITY_DN59038_c3_g2	chrUn:431425030-431425247	Lnc-OM9905	3.14347	0.898662	2.52e-05	0.0492304
