# Supplementary material for: Comprehensive analysis of lncRNAs and mRNAs in skeletal muscle of rainbow trout (Oncorhynchus mykiss) exposed to estradiol
Source: Sci Rep. 2017 Sep 18;7:11780. doi: 10.1038/s41598-017-12136-6 (PMC5603547; doi:10.1038/s41598-017-12136-6)
Supplement: Supplementary file 4 — Supplementary Table S3 [file 41598_2017_12136_MOESM4_ESM.xls]

## Sheet: Sheet1
Manuscript Title: Comprehensive analysis of lncRNAs and mRNAs in skeletal muscle of rainbow trout (Oncorhynchus mykiss) exposed to estradiol
Authors: Jian Wang, Prasanthi P. Koganti, Jianbo Yao, Shuo Wei and Beth Cleveland
Comprehensive analysis of lncRNAs and mRNAs in skeletal muscle of rainbow trout (Oncorhynchus mykiss) exposed to estradiol
Supplementary Table S3. Key lncRNAs in E2 treated skeletal muscle.
Gene name	Gene ID	Regulatory pathways (n)
Lnc-OM9822	TRINITY_DN61993_c9_g1	8
Lnc-OM9826	TRINITY_DN38889_c0_g1	7
Lnc-OM9787	TRINITY_DN57241_c1_g3	7
Lnc-OM9780	TRINITY_DN32746_c0_g2	6
Lnc-OM9731	TRINITY_DN45834_c0_g1	6
Lnc-OM9832	TRINITY_DN59109_c0_g4	6
Lnc-OM9887	TRINITY_DN59603_c2_g1	6
Lnc-OM9814	TRINITY_DN61890_c2_g1	6
Lnc-OM9714	TRINITY_DN61931_c5_g1	6
Lnc-OM9786	TRINITY_DN64001_c9_g4	6
Lnc-OM9785	TRINITY_DN89620_c0_g1	6
Lnc-OM9727	TRINITY_DN49942_c1_g1	5
Lnc-OM9809	TRINITY_DN54235_c1_g1	5
Lnc-OM9761	TRINITY_DN58884_c6_g1	5
Lnc-OM9693	TRINITY_DN62931_c4_g5	5
Lnc-OM9720	TRINITY_DN51283_c1_g1	4
Lnc-OM9733	TRINITY_DN61361_c3_g1	4
Lnc-OM9734	TRINITY_DN61850_c1_g1	4
Lnc-OM9735	TRINITY_DN62241_c2_g6	4
Lnc-OM9724	TRINITY_DN50458_c2_g1	3
Lnc-OM9820	TRINITY_DN58167_c3_g1	3
Lnc-OM9695	TRINITY_DN58349_c1_g3	3
Lnc-OM9759	TRINITY_DN58760_c7_g3	3
Lnc-OM9768	TRINITY_DN60390_c2_g6	3
Lnc-OM9781	TRINITY_DN60546_c2_g3	3
Lnc-OM9690	TRINITY_DN60550_c4_g2	3
Lnc-OM9748	TRINITY_DN60962_c3_g3	3
Lnc-OM9805	TRINITY_DN61439_c1_g1	3
Lnc-OM9871	TRINITY_DN61485_c2_g2	3
Lnc-OM9710	TRINITY_DN61788_c0_g1	3
Lnc-OM9716	TRINITY_DN62274_c3_g3	3
Lnc-OM9744	TRINITY_DN62639_c0_g4	3
Lnc-OM9708	TRINITY_DN118820_c1_g2	2
Lnc-OM9679	TRINITY_DN13989_c0_g1	2
Lnc-OM9725	TRINITY_DN46607_c0_g1	2
Lnc-OM9784	TRINITY_DN54282_c1_g2	2
Lnc-OM9881	TRINITY_DN55879_c11_g11	2
Lnc-OM9732	TRINITY_DN57669_c4_g1	2
Lnc-OM9687	TRINITY_DN58453_c0_g1	2
Lnc-OM9742	TRINITY_DN58760_c7_g1	2
Lnc-OM9852	TRINITY_DN61638_c0_g1	2
Lnc-OM9711	TRINITY_DN62878_c4_g8	2
Lnc-OM9765	TRINITY_DN30100_c0_g1	1
Lnc-OM9694	TRINITY_DN33630_c0_g1	1
Lnc-OM9753	TRINITY_DN50001_c1_g2	1
Lnc-OM9861	TRINITY_DN54010_c0_g1	1
Lnc-OM9804	TRINITY_DN56675_c3_g1	1
Lnc-OM9704	TRINITY_DN57623_c6_g3	1
Lnc-OM9789	TRINITY_DN57732_c0_g2	1
Lnc-OM9751	TRINITY_DN58681_c3_g1	1
Lnc-OM9823	TRINITY_DN58681_c3_g5	1
Lnc-OM9706	TRINITY_DN59071_c1_g1	1
Lnc-OM9775	TRINITY_DN59937_c11_g2	1
Lnc-OM9778	TRINITY_DN60070_c2_g5	1
Lnc-OM9722	TRINITY_DN60750_c8_g1	1
Lnc-OM9691	TRINITY_DN61246_c7_g1	1
Lnc-OM9894	TRINITY_DN61494_c2_g1	1
Lnc-OM9847	TRINITY_DN62401_c7_g1	1
Lnc-OM9723	TRINITY_DN62730_c0_g2	1
Lnc-OM9856	TRINITY_DN62897_c1_g5	1
Lnc-OM9892	TRINITY_DN63148_c7_g9	1
Lnc-OM9684	TRINITY_DN63884_c1_g2	1
Lnc-OM9818	TRINITY_DN64083_c2_g1	1
Lnc-OM9797	TRINITY_DN64112_c0_g2	1
Lnc-OM9678	TRINITY_DN90140_c0_g1	1
