# Supplementary material for: Comprehensive analysis of lncRNAs and mRNAs in skeletal muscle of rainbow trout (Oncorhynchus mykiss) exposed to estradiol
Source: Sci Rep. 2017 Sep 18;7:11780. doi: 10.1038/s41598-017-12136-6 (PMC5603547; doi:10.1038/s41598-017-12136-6)
Supplement: Supplementary file 5 — Supplementary Table S4 [file 41598_2017_12136_MOESM5_ESM.xlsx]

## Sheet: Sheet1
Manuscript Title: Comprehensive analysis of lncRNAs and mRNAs in skeletal muscle of rainbow trout (Oncorhynchus mykiss) exposed to estradiol
Authors: Jian Wang, Prasanthi P. Koganti, Jianbo Yao, Shuo Wei and Beth Cleveland
Comprehensive analysis of lncRNAs and mRNAs in skeletal muscle of rainbow trout (Oncorhynchus mykiss) exposed to estradiol
Supplementary Table S4. Top 20 enriched pathways and genes up- or down-regulated genes in each pathway.
KEGGID	Pvalue	OddsRatio	ExpCount	Count	Size	Term	UP	DOWN
ko04260	1.23e-05	14.35	0.53908	6	54	Cardiac muscle contraction		TRINITY_DN61931_c5_g11 TRINITY_DN44075_c0_g1 TRINITY_DN1619_c0_g1 TRINITY_DN61433_c0_g3 TRINITY_DN58884_c5_g1 TRINITY_DN32746_c0_g1
ko04510	0.00434861	1.38674	1.46749	8	147	Focal adhesion	TRINITY_DN58051_c1_g1	TRINITY_DN64534_c0_g1 TRINITY_DN60953_c1_g1 TRINITY_DN61931_c5_g11 TRINITY_DN61931_c7_g4 TRINITY_DN19607_c0_g1 TRINITY_DN63539_c4_g1 TRINITY_DN54279_c2_g1
ko03320	0.000602755	12.1021	0.399318	4	40	PPAR signaling pathway	TRINITY_DN60489_c5_g1	TRINITY_DN54396_c1_g1 TRINITY_DN59148_c0_g2 TRINITY_DN60296_c3_g1
ko04920	0.00121143	9.88206	0.479182	4	48	Adipocytokine signaling pathway	TRINITY_DN61701_c1_g4 TRINITY_DN62949_c1_g1	TRINITY_DN59148_c0_g2 TRINITY_DN60296_c3_g1
ko04931	0.0175158	2.76646	0.758705	4	76	Insulin resistance	TRINITY_DN58051_c1_g1 TRINITY_DN62938_c1_g1 TRINITY_DN62949_c1_g1	TRINITY_DN59148_c0_g2
ko04630	0.00771917	9.51887	0.241052	2	55	Jak-STAT signaling pathway	TRINITY_DN61701_c1_g4 TRINITY_DN61368_c0_g1
ko00330	0.00852168	12.0446	0.192841	2	44	Arginine and proline metabolism	TRINITY_DN59419_c1_g1 TRINITY_DN61274_c0_g2
ko04015	0.00852168	0.829202	1.19795	4	120	Rap1 signaling pathway		TRINITY_DN19607_c0_g1 TRINITY_DN59792_c1_g4 TRINITY_DN63539_c4_g1
ko04140	0.00898825	4.81548	0.219625	1	22	Regulation of autophagy	TRINITY_DN61795_c3_g1
ko04810	0.009126	0.722426	1.36766	7	137	Regulation of actin cytoskeleton	TRINITY_DN57790_c0_g1 TRINITY_DN58051_c1_g1	TRINITY_DN61931_c5_g11 TRINITY_DN61931_c7_g4 TRINITY_DN19607_c0_g1 TRINITY_DN63539_c4_g1 TRINITY_DN54279_c2_g1
ko04152	0.00921083	4.94439	0.908449	4	91	AMPK signaling pathway	TRINITY_DN60212_c5_g1 TRINITY_DN61701_c1_g4 TRINITY_DN62949_c1_g1	TRINITY_DN59148_c0_g2
ko00410	0.0153941	8.28923	0.26954	2	27	beta-Alanine metabolism	TRINITY_DN59419_c1_g1 TRINITY_DN61274_c0_g2
ko00020	0.0234882	6.89915	0.319455	2	32	Citrate cycle (TCA cycle)	TRINITY_DN64652_c3_g1	TRINITY_DN59148_c0_g2
ko04020	0.0354636	4.08988	0.798636	3	80	Calcium signaling pathway		TRINITY_DN57241_c2_g3 TRINITY_DN59792_c1_g4 TRINITY_DN32746_c0_g1
ko01200	0.0406986	3.00759	1.06818	3	107	Carbon metabolism	TRINITY_DN62963_c2_g4 TRINITY_DN64652_c3_g1 TRINITY_DN57732_c0_g4
ko00071	0.0422476	6.08145	0.359386	2	36	Fatty acid metabolism/degradation	TRINITY_DN59419_c1_g1	TRINITY_DN60296_c3_g1
ko04141	0.000752893	0.722426	1.36766	4	137	Protein processing in endoplasmic reticulum	TRINITY_DN55888_c0_g2	TRINITY_DN60745_c3_g2 TRINITY_DN58584_c2_g5 TRINITY_DN64199_c2_g1
ko00620	0.0446621	6.08145	0.359386	2	36	Pyruvate metabolism	TRINITY_DN59419_c1_g1	TRINITY_DN59148_c0_g2
ko04974	0.048359	5.74074	0.379352	2	38	Protein digestion and absorption		TRINITY_DN64534_c0_g1 TRINITY_DN63851_c2_g1
ko04915	0.000119888	3.54377	0.598977	3	60	Estrogen signaling pathway	TRINITY_DN34266_c0_g1 TRINITY_DN55888_c0_g2	TRINITY_DN59792_c1_g4
